# Supplementary material for: Is There an Association between Paw Preference and Emotionality in Pet Dogs?
Source: Animals (Basel). 2022 Apr 29;12(9):1153. doi: 10.3390/ani12091153 (PMC9103732; doi:10.3390/ani12091153)
Supplement: Supplementary file 1 [file animals-12-01153-s001.zip]

Archive with 5 entries (5 files):
- Spreadsheet S1_Raw data.xlsx
- Text S1_Written instructions for the paw preference tests (for dog owners).pdf
- Video S1.mp4
- Video S2.mp4
- Video S3.mp4
