# Supplementary material for: Is There an Association between Paw Preference and Emotionality in Pet Dogs?
Source: Animals (Basel). 2022 Apr 29;12(9):1153. doi: 10.3390/ani12091153 (PMC9103732; doi:10.3390/ani12091153)
Supplement: Supplementary file 1 [file animals-12-01153-s001.zip › Spreadsheet S1_Raw data.xlsx]

## Sheet: Sheet1
ID_Dog	Sex	Neuter Status	Age (Years)	Breed	First Step_Condition 1_Stand (LI)	First Step_Condition 1_Stand (ABS-LI)	First Step_Condition 2_Sit (LI)	First Step_Condition 2_Sit (ABS-LI)	First Step_Condition 3_Lying (LI)	First Step_Condition 3_Lying (ABS-LI)	First Step_Pooled (LI)	First Step_Pooled (ABS-LI)	Hurdle_Condition 1_Stand (LI)	Hurdle_Condition 1_Stand (ABS-LI)	Hurdle_Condition 2_Sit (LI)	Hurdle_Condition 2_Sit(ABS-LI)	Hurdle_Condition 3_Lying (LI)	Hurdle_Condition 3_Lying (ABS-LI)	Hurdle_Condition 1_Stand (LI)	Hurdle_Condition 1_Stand (ABS-LI)	Kong (LI)	Kong (ABSLI)	PANAS_PositiveActivation_Score	PANAS_NegativeActivation_Score
ID_1	Female	Neutered	3.58333	Golden Retriever	-1	1	-1	1	-0.6	0.6	-0.866667	0.866667	-0.6	0.6	-1	1	-1	1	-0.866667	0.866667			0.5	0.290909
ID_2	Female	Intact	3.66667	Labrador Retriever	-0.2	0.2	0	0	0	0	-0.0666667	0.0666667	0.2	0.2	0.2	0.2	0.2	0.2	0.2	0.2			0.7	0.290909
ID_3	Female	Neutered	5.41667	Mongrel	-0.2	0.2	0.6	0.6	-0.2	0.2	0.0666667	0.0666667	-1	1	-0.6	0.6	-1	1	-0.866667	0.866667			0.4	0.46
ID_4	Male	Neutered	6.16667	Mongrel	1	1			0.2	0.2	0.6	0.6											0.7	0.6
ID_5	Female	Neutered	9.75	Border Collie	-0.6	0.6	-1	1	-0.2	0.2	-0.6	0.6	-1	1	-0.6	0.6	-0.2	0.2	-0.6	0.6	-0.52	0.52	0.72	0.236364
ID_6	Male	Neutered	2.08333	Mongrel	-0.2	0.2	-1	1	0.2	0.2	-0.333333	0.333333	0.6	0.6	1	1	0.2	0.2	0.6	0.6			0.8	0.618182
ID_7	Male	Intact	4.66667	Australian Shepherd	-1	1	-0.6	0.6	-0.6	0.6	-0.733333	0.733333	0.6	0.6	0.2	0.2	-1	1	-0.0666667	0.0666667			0.62	0.327273
ID_8	Female	Neutered	8	Australian Cattle Dog	-0.2	0.2	1	1	1	1	0.6	0.6	-0.6	0.6	-0.6	0.6	-0.6	0.6	-0.6	0.6	-0.4	0.4	0.76	0.418182
ID_9	Female	Neutered	6.41667	Mongrel	-1	1	-1	1	-1	1	-1	1	-1	1	-1	1	-0.2	0.2	-0.733333	0.733333			0.62	0.563636
ID_10	Male	Intact	2.33333	Sheltie	0.2	0.2	-1	1	-1	1	-0.6	0.6	0.6	0.6	-1	1	1	1	0.2	0.2	-0.2	0.2	0.94	0.345455
ID_11	Male	Intact	4.66667	Labrador Retriever	1	1	1	1	1	1	1	1	1	1	1	1	1	1	1	1			0.8	0.345455
ID_12	Male	Neutered	5.08333	Weimaraner	0.6	0.6	-1	1	0.2	0.2	-0.0666667	0.0666667	-0.2	0.2	-0.2	0.2	1	1	0.2	0.2	0.52	0.52	0.78	0.636364
ID_13	Female	Neutered		Border Collie X	0.6	0.6	0.6	0.6	-1	1	0.0666667	0.0666667	0.6	0.6	-1	1	-0.2	0.2	-0.2	0.2			0.733333	0.527273
ID_14	Male	Neutered	8.75	Mongrel	-0.6	0.6	-0.6	0.6	-1	1	-0.733333	0.733333											0.6	0.52
ID_15	Female	Neutered	4.66667	Labrador Retriever X	0.6	0.6	1	1	0.2	0.2	0.6	0.6	0.2	0.2	-0.2	0.2	0.6	0.6	0.2	0.2	0.64	0.64	0.86	0.581818
ID_16	Male	Neutered	6.25	Terrier X	0.6	0.6	0.2	0.2	0.2	0.2	0.333333	0.333333	1	1	1	1	0.6	0.6	0.866667	0.866667			0.688889	0.636364
ID_17	Male	Neutered	9.16667	Golden Retriever	-1	1	-0.6	0.6	-1	1	-0.866667	0.866667	-1	1	-0.6	0.6	-0.2	0.2	-0.6	0.6			0.72	0.290909
ID_18	Female	Intact	1.08333	Cocker Spaniel	1	1	1	1	0.6	0.6	0.866667	0.866667	0.2	0.2	1	1	1	1	0.733333	0.733333			0.755556	0.72
ID_19	Male	Neutered	7.75	Mongrel	-1	1	-1	1	-1	1	-1	1	0.6	0.6	-0.6	0.6	-0.333333	0.333333	-0.111111	0.111111	-0.24	0.24	0.5	0.327273
ID_20	Male	Neutered	4	Siberian Husky	-0.6	0.6	-0.2	0.2	0.2	0.2	-0.2	0.2											0.666667	0.490909
ID_21	Male	Intact	6.33333	Mongrel	-1	1	-1	1	-1	1	-1	1	1	1	0.2	0.2	1	1	0.733333	0.733333	0.92	0.92	0.58	0.418182
ID_22	Female	Intact	7.5	American Cocker Spaniel	-0.6	0.6	-1	1	-1	1	-0.866667	0.866667	-1	1	1	1	0.2	0.2	0.0666667	0.0666667	-0.48	0.48	0.42	0.2
ID_23	Male	Intact	6.83333	Tsjechoslovakian Wolfdog	-1	1	-1	1	-0.2	0.2	-0.733333	0.733333	-0.6	0.6	-1	1	-0.6	0.6	-0.733333	0.733333			0.74	0.690909
ID_24	Male	Intact	3.16667	Sheltie	0.2	0.2	0.2	0.2	0.6	0.6	0.333333	0.333333	0.2	0.2	-0.2	0.2	0.2	0.2	0.0666667	0.0666667			0.76	0.363636
ID_25	Male	Neutered	6.66667	Border Collie X	0.2	0.2	1	1	0.6	0.6	0.6	0.6	-1	1	1	1	0.6	0.6	0.2	0.2			0.52	0.62
ID_26	Male	Intact	12.1667	Parson Russell Terrier	-0.2	0.2	0.6	0.6	-0.6	0.6	-0.0666667	0.0666667	0.2	0.2	1	1	-0.6	0.6	0.2	0.2			0.7	0.472727
ID_27	Female	Neutered	3	French Bulldog	-0.6	0.6	-1	1	-0.6	0.6	-0.733333	0.733333	-1	1	-0.6	0.6	-0.2	0.2	-0.6	0.6			0.511111	0.42
ID_28	Female	Neutered	6.75	Labrador Retriever	1	1	0.2	0.2	-0.6	0.6	0.2	0.2											0.6	0.381818
ID_29	Female	Neutered	3.58333	Doberman X	-0.6	0.6	1	1	1	1	0.466667	0.466667											0.7	0.454545
ID_30	Female	Neutered	11	Nova Scotia Duck Tolling Retriever	0.2	0.2	0.2	0.2	1	1	0.466667	0.466667	-0.6	0.6	-0.2	0.2			-0.4	0.4			0.822222	0.363636
ID_31	Female	Neutered	11.5	Magyar Vizsla	-0.6	0.6	-1	1	-0.6	0.6	-0.733333	0.733333											0.56	0.418182
ID_32	Female	Neutered	6.33333	Mongrel	-0.6	0.6	-0.6	0.6	-0.2	0.2	-0.466667	0.466667											0.8	0.38
ID_33	Male	Neutered	3.33333	Mongrel	0.2	0.2	0.2	0.2	0.2	0.2	0.2	0.2											0.822222	0.545455
ID_34	Female	Neutered	2.66667	Mongrel			0.2	0.2	0.6	0.6	0.4	0.4											0.9	0.890909
ID_35	Female	Intact	4.33333	Pit Bull Terrier X	-1	1	-0.6	0.6	-0.2	0.2	-0.6	0.6											0.58	0.872727
ID_36	Male	Neutered	2.5	Whippet	0.2	0.2	-1	1	-1	1	-0.6	0.6	-0.2	0.2	-1	1	-1	1	-0.733333	0.733333			0.644444	0.272727
ID_37	Male	Neutered	4	Labradoodle	-1	1					-1	1											0.76	0.290909
ID_38	Female	Neutered	12.1667	Finnish Lapponian Dog	0.6	0.6	-1	1	-0.2	0.2	-0.2	0.2											0.48	0.418182
ID_39	Male	Neutered	5.91667	Border Terrier	-0.2	0.2	-0.2	0.2	-0.6	0.6	-0.333333	0.333333											0.52	0.436364
ID_40	Male	Neutered	3.66667	Sheltie X	1	1	0.6	0.6	0.6	0.6	0.733333	0.733333											0.444444	0.763636
ID_41	Male	Intact	1.08333	Golden Retriever	-1	1	-1	1	-1	1	-1	1	-0.6	0.6	-0.2	0.2	-0.6	0.6	-0.466667	0.466667			0.58	0.254545
ID_42	Male	Intact	0.833333	Sprocker Spaniel	0.2	0.2	-0.2	0.2	-1	1	-0.333333	0.333333	1	1	0.6	0.6	-1	1	0.2	0.2	0.52	0.52	0.76	0.345455
ID_43	Female	Neutered	7.33333	Standard Poodle	-0.2	0.2	1	1	0.6	0.6	0.466667	0.466667	-0.2	0.2	-1	1	1	1	-0.0666667	0.0666667			0.733333	0.472727
ID_44	Male	Neutered	9.33333	Mongrel	0.6	0.6	0.2	0.2	1	1	0.6	0.6	-0.6	0.6	-1	1	-0.6	0.6	-0.733333	0.733333			0.76	0.218182
ID_45	Female	Intact	1	Finnish Lapponian Dog	-1	1	-1	1	-1	1	-1	1											0.62	0.290909
ID_46	Female	Neutered	3.5	Patterdale Terrier	0.6	0.6	0.2	0.2	0.2	0.2	0.333333	0.333333	0.2	0.2	0.6	0.6	-0.2	0.2	0.2	0.2	0.04	0.04	0.7	0.309091
ID_47	Male	Intact	1.33333	Dachshund	-0.6	0.6	-0.6	0.6	-1	1	-0.733333	0.733333											0.7	0.363636
ID_48	Female	Intact	8	Labrador Retriever	0.2	0.2	-0.2	0.2	-0.6	0.6	-0.2	0.2											0.58	0.345455
ID_49	Male	Intact	5.91667	Labrador Retriever	-0.6	0.6	-1	1	-1	1	-0.866667	0.866667	-0.6	0.6	-1	1	-1	1	-0.866667	0.866667			0.86	0.527273
ID_50	Female	Neutered	2.83333	Shiba Inu	0.2	0.2	0.6	0.6	-0.2	0.2	0.2	0.2	-0.6	0.6	-1	1	-1	1	-0.866667	0.866667	0.28	0.28	0.52	0.436364
ID_51	Female	Neutered	6	Parson Russell Terrier	-0.6	0.6	-1	1	-1	1	-0.866667	0.866667	-1	1	-1	1	-1	1	-1	1			0.74	0.472727
ID_52
ID_53	Male	Neutered	9.16667	Labrador Retriever X	0.333333	0.333333	0.333333	0.333333	0.666667	0.666667	0.444444	0.444444											0.62	0.618182
ID_54	Female	Neutered	10.8333	Labrador Retriever X	1	1	1	1	1	1	1	1											0.822222	0.32
ID_55	Male	Neutered	2.5	Border Collie	-0.2	0.2	-1	1	-0.2	0.2	-0.466667	0.466667	-0.2	0.2	0.2	0.2	0.6	0.6	0.2	0.2	1	1	0.62	0.727273
ID_56	Female	Neutered	2.08333	Australian Shepherd X	-0.2	0.2	-0.6	0.6	-1	1	-0.6	0.6											0.6	0.345455
ID_57	Female	Neutered	4.66667	Cocker Spaniel	-0.2	0.2	0.2	0.2	-0.2	0.2	-0.0666667	0.0666667											0.46	0.745455
ID_58	Female	Intact	2.91667	Japanspitz	-0.6	0.6	-1	1	-1	1	-0.866667	0.866667											0.54	0.6
ID_59	Male	Neutered	3.5	Border collie	1	1	-0.6	0.6	-0.2	0.2	0.0666667	0.0666667											0.68	0.472727
ID_60	Female	Neutered	6.25	Mongrel									0.2	0.2	-1	1	0.6	0.6	-0.0666667	0.0666667	0.08	0.08	0.54	0.509091
ID_61	Female	Neutered	4.58333	Pug	-1	1	1	1	-1	1	-0.333333	0.333333	0.2	0.2	0.6	0.6	0.2	0.2	0.333333	0.333333			0.888889	0.763636
ID_62	Male	Intact	0.416667	Plotthound-Kopov	0.6	0.6	-0.6	0.6	-0.6	0.6	-0.2	0.2	0.2	0.2	1	1	0.2	0.2	0.466667	0.466667			0.84	0.4
ID_63	Female	Neutered	7	Labrador Retriever X	-0.6	0.6	-0.2	0.2	-0.2	0.2	-0.333333	0.333333											0.86	0.763636
ID_64	Female	Neutered	10.0833	Chow Chow X			-1	1	-1	1	-1	1											0.688889	0.618182
ID_65	Male	Neutered	12	Terrier X	-1	1	0	0			-0.5	0.5											0.66	0.563636
ID_66	Female	Neutered	0.416667	Pomsky	-0.6	0.6			-0.6	0.6	-0.6	0.6	-0.6	0.6	-0.6	0.6	-0.6	0.6	-0.6	0.6			0.94	0.4
ID_67	Male	Neutered	2.41667	Mongrel	0.6	0.6	1	1	0.2	0.2	0.6	0.6	1	1	0.2	0.2	0.2	0.2	0.466667	0.466667	0.28	0.28	0.74	0.44
ID_68	Male	Neutered	9	mongrel	-0.6	0.6	-0.6	0.6	-1	1	-0.733333	0.733333	-1	1	-1	1	-1	1	-1	1			0.54	0.74
ID_69	Male	Intact	10	German Shepherd Dog	1	1	0.6	0.6	0.2	0.2	0.6	0.6	-0.2	0.2	0.6	0.6	0.2	0.2	0.2	0.2	0.72	0.72	0.68	0.26
ID_70	Male	Neutered	7.58333	French Bulldog	-0.6	0.6	-0.2	0.2	-0.6	0.6	-0.466667	0.466667											0.48	0.272727
ID_71	Male	Neutered	3.33333	Mongrel	0.2	0.2	0.2	0.2	0.2	0.2	0.2	0.2	-0.6	0.6	1	1	1	1	0.466667	0.466667	-0.0181818	0.0181818	0.72	0.563636
ID_72	Male	Neutered	12.1667	German Shepherd Dog X	-0.6	0.6	-1	1	1	1	-0.2	0.2											0.82	0.472727
ID_73	Male	Neutered	2.66667	Border Collie	-0.2	0.2	0.2	0.2	-0.6	0.6	-0.2	0.2											0.66	0.654545
ID_74	Male	Neutered	2.58333	German Shepherd Dog X	0.2	0.2	1	1	-1	1	0.0666667	0.0666667	-0.6	0.6	-0.6	0.6	1	1	-0.0666667	0.0666667	0.28	0.28	0.54	0.533333
ID_75	Female	Neutered	13.6667	Golden Retriever	-0.2	0.2	-0.6	0.6	1	1	0.0666667	0.0666667											0.56	0.563636
ID_76	Male	Neutered	3	Mongrel	-0.6	0.6	1	1	-0.6	0.6	-0.0666667	0.0666667	-0.2	0.2	0.2	0.2	-0.2	0.2	-0.0666667	0.0666667			0.68	0.290909
ID_77	Female	Intact	4.5	Barbet	0.2	0.2	1	1			0.6	0.6											0.68	0.381818
ID_78	Male	Neutered	3.75	Golden Retriever	-0.6	0.6	0.6	0.6	-0.6	0.6	-0.2	0.2											0.42	0.345455
ID_79	Male	Neutered	3.08333	cockapoo	0.6	0.6	-0.2	0.2	-0.6	0.6	-0.0666667	0.0666667											0.74	0.418182
ID_80	Male	Neutered	7.16667	Cockapoo	-0.2	0.2	0.6	0.6	1	1	0.466667	0.466667											0.36	0.4
ID_81	Female	Neutered	6.91667	Mongrel	0.2	0.2	1	1	0.2	0.2	0.466667	0.466667											0.66	0.545455
ID_82	Male	Neutered	2.41667	Finnish Lapponian Dog	-0.2	0.2	-1	1	-0.6	0.6	-0.6	0.6	-1	1	-1	1	-1	1	-1	1	-0.16	0.16	0.64	0.836364
ID_83	Male	Neutered	2.5	Border Collie	-0.2	0.2	0.2	0.2	0.6	0.6	0.2	0.2	0.2	0.2	-0.2	0.2	0.6	0.6	0.2	0.2	0.92	0.92	0.66	0.872727
ID_84	Male	Neutered	3.33333	Mongrel	0.2	0.2	-0.6	0.6	-1	1	-0.466667	0.466667									0.24	0.24	0.64	0.309091
ID_85	Male	Neutered	4.08333	Labrador Retriever									0.6	0.6	-0.2	0.2	0.6	0.6	0.333333	0.333333	0	0	0.54	0.4
ID_86	Male	Intact	7	Labrador Retriever																	0.28	0.28
